# Supplementary material for: Using Zinc Oxide Nanoparticles to Improve the Color and Berry Quality of Table Grapes Cv. Crimson Seedless
Source: Plants (Basel). 2021 Jun 24;10(7):1285. doi: 10.3390/plants10071285 (PMC8309036; doi:10.3390/plants10071285)
Supplement: Supplementary file 1 [file plants-10-01285-s001.zip]

Archive with 1 entries (1 files):
- plants-1269432-supplementary.pdf
